# Supplementary material for: The SHFV nsp2 and nucleocapsid proteins recruit G3BP1 to sites of viral replication, but stress granules are not induced by the infection
Source: J Virol. 2025 Jun 23;99(7):e00794-25. doi: 10.1128/jvi.00794-25 (PMC12282152; doi:10.1128/jvi.00794-25)
Supplement: Table S1 — LC-MS/MS data for peptide analysis. [file jvi.00794-25-s0001.xlsx]

## Sheet: Table
Table S1: SHFV and cellular proteins that coprecipitated with G3BP1 identified by LC-MS/MS analysis of infected cell lysates
	Proteins	Mol. weight [kDa]	% coverage (Average)	Razor + unique peptides	LFQ Intensity (Average)	Fold change (Infected vs Mock)	Adjusted p-value (Infected vs Mock)
SHFV non-structural proteins	SHFV_NSP2	81.172	64.1	35	2.22737e+10	4058.34	2.1387e-06
	SHFV_NSP1_alpha	17.898	92.1	12	1.64903e+10	3080.79	1.46274e-05
	SHFV_NSP3	24.016	44.5	7	4.70053e+09	2905.07	4.61978e-06
	SHFV_NSP1_beta	20.663	84.9	12	2.13707e+10	2710.11	0.000167625
	SHFV_NSP10	49.348	67.6	22	1.92783e+09	527.05	2.27944e-05
	SHFV_NSP9	70.347	66.9333	34	2.70317e+09	328.82	0.000216979
	SHFV_NSP1_gamma	15.313	77.6	6	2.18547e+09	303.42	0.000234042
	SHFV_NSP7	22.932	68.9	9	1.05247e+09	186.47	0.00112765
	SHFV_NSP12	19.828	61.7667	9	6.61587e+08	151.57	0.000126709
	SHFV_NSP11	24.767	61.0333	10	1.0212e+09	63.08	0.00628434
	SHFV_NSP4	20.858	65.2	9	2.46507e+09	55.87	0.00028499
	SHFV_NSP5	18.089	16.8667	2	3.60637e+07	4.87	0.0312672
SHFV structural proteins	SHFV_ORF5 (GP5)	31.294	35.2333	9	1.58367e+09	313.62	0.000167625
	SHFV_ORF6 (M)	17.851	54.9667	8	7.7552e+08	239.66	0.000141273
	SHFV_ORF7 (N)	12.284	66.7	6	6.53387e+09	136.08	0.000229925
	SHFV_ORF2a_PRIME (GP2')	31.792	34.5333	10	4.24457e+08	122.16	2.11971e-05
	SHFV_ORF4 (GP4)	19.793	14.3	2	1.0651e+08	48.28	0.000344752
	SHFV_ORF2a (E)	24.13	17.8	4	1.7789e+08	46.43	0.000675904
	SHFV_ORF4_PRIME (GP4')	23.061	26.2	3	1.9703e+08	19.3	0.00959436
	SHFV_ORF3_PRIME (GP3')	22.732	19.1	3	5.32687e+08	18.68	0.0444251
Known G3BP1-interacting cellular proteins	CAPRIN-1	68.81	67.5	20	54534000000	1.81	0.0183473
	USP10	86.58	59.2	36	22304200000	2.37	0.0024499
	UBAP2L	103.56	20.7	11	110209000	-4.26	0.00121091
